# Supplementary material for: Structures of human dual oxidase 1 complex in low-calcium and high-calcium states
Source: Nat Commun. 2021 Jan 8;12:155. doi: 10.1038/s41467-020-20466-9 (PMC7794343; doi:10.1038/s41467-020-20466-9)
Supplement: Supplementary file 5 — Source Data [file 41467_2020_20466_MOESM5_ESM.xlsx]

## Sheet: Fig. 1b
Fig. 1b
Ca (M)= logCa	H2O2 release (nmol/s/mg)
-9.619	0.60644	0.317502	0.472829
-6.9401	0.919456	0.78679	0.843917
-6.7641	1.1685	1.0618	1.12011
-6.5784	1.36301	1.36207	1.31321
-6.2188	1.73505	2.0136	1.83136
-5.7493	2.33912	2.7324	2.36061
-4.6908	2.32567	2.81408	2.41301
-4.573	2.41986	2.87309	2.51145
-4.4859	2.47392	2.93494	3.18044
-4.3313	2.49634	3.09712	2.75978
-3.8626	2.60894	3.14268	2.32024

## Sheet: Fig. 1c
Fig. 1c										GFP-hDuox1+A1	MW	249160
											1 ug	4.013 pMoles
NADPH (uM)	H2O2 release (nmol/s/mg) in the low-calcium condition				H2O2 release (nmol/s/mg) in the high-calcium condition						0.0635434836780464 ug	0.255 pmol
0	0.0276191	0.0380058	0.0337567		-0.00333554	0.0384779	0.0656249
5	0.0899391	0.0984373	0.089703		0.952269	0.631698	0.859497
10	0.115198	0.136207	0.128653		1.56414	0.985789	1.08423
20	0.191209	0.21151	0.190029		1.73103	1.55611	1.64227
40	0.169255	0.226618	0.245031		2.20551	1.93877	2.16822
60	0.195458	0.244323	0.256834		2.88938	2.37973	2.4234
100	0.260375	0.258959	0.307587		2.45314	2.26122	2.44157
200	0.358104	0.392569	0.427506		2.3828	2.4123	2.40782

## Sheet: Fig. S1d
Fig. S1d

## Sheet: Fig. S1f
Fig. S1f
H2O2 release (nmol/s/mg) in the low-calcium condition	H2O2 release (nmol/s/mg) in the high-calcium condition
0.04013	0.421365
0.0535067	0.438086
0.0367858	0.377891
0.0468183	0.434742
0.04013	0.357826
0.0468183	0.44143
